# Supplementary material for: Elevated TAF12 Expression Predicts Poor Prognosis in Glioma Patients: Evidence from Bioinformatic and Immunohistochemical Analyses
Source: Biomolecules. 2022 Dec 10;12(12):1847. doi: 10.3390/biom12121847 (PMC9775265; doi:10.3390/biom12121847)
Supplement: Supplementary file 1 [file biomolecules-12-01847-s001.zip]

Archive with 9 entries (9 files):
- supplementary Table S1 29 well-established immune-associated gene sets.xlsx
- supplementaryfigure S1A1.tif
- supplementaryfigure S1A2.tif
- supplementaryfigure S1A3.tif
- supplementaryfigure S1B.tif
- supplementaryfigure S1C1.tif
- supplementaryfigure S1C2.tif
- supplementaryfigure S1C3.tif
- supplementaryfigure S2.tif
